# Supplementary material for: Bacteremia detection from complete blood count and differential leukocyte count with machine learning: complementary and competitive with C-reactive protein and procalcitonin tests
Source: BMC Infect Dis. 2022 Mar 26;22:287. doi: 10.1186/s12879-022-07223-7 (PMC8962279; doi:10.1186/s12879-022-07223-7)
Supplement: Supplementary file 1 — Additional file 1: Table S1. Coefficients, p-values, and confidence intervals in logistic regression analysis. This shows data reran using logistic regression in Python’s statsmodels package. [file 12879_2022_7223_MOESM1_ESM.xlsx]

## Sheet: Worksheet1
Table S1. Coefficients, p-values, odds ratios, and confidence intervals in the logistic regression analysis
	coef	std err	z	P>|z|	odds ratio	[0.025	0.975]
Abnormal Lympho	-0.0153	0.012	-1.228	0.219	0.984816	0.960789	1.00904
Abnormal Mono	-0.0193	0.035	-0.548	0.583	0.980885	0.915761	1.05127
Atypical-Lympho	0.027	0.013	2.148	0.032	1.02737	1.002	1.05338
Band	0.0435	0.012	3.723	0	1.04446	1.02122	1.06823
Basophil	-0.0505	0.024	-2.076	0.038	0.950754	0.906649	0.997004
Blast cell	-0.0296	0.012	-2.506	0.012	0.970834	0.94838	0.994018
Eosinophil	-0.1103	0.013	-8.581	0	0.895565	0.873716	0.918512
HCT	0.1534	0.026	6.013	0	1.16579	1.10849	1.22507
HGB	-0.3071	0.069	-4.458	0	0.735577	0.64275	0.841979
Hypersegmented	-0.0384	0.048	-0.799	0.424	0.962328	0.875465	1.0576
Lymphocyte	-0.033	0.012	-2.84	0.005	0.967539	0.945539	0.99005
MCH	0.0369	0.042	0.887	0.375	1.03759	0.955997	1.12637
MCHC	0.0731	0.035	2.097	0.036	1.07584	1.00501	1.15142
MCV	-0.0348	0.014	-2.509	0.012	0.965799	0.939883	0.992032
Megakaryocyte	0.0298	0.052	0.571	0.568	1.03025	0.929601	1.14111
Meta-Myelocyte	0.069	0.014	4.98	0	1.07144	1.04289	1.10076
Monocyte	-0.1366	0.012	-11.488	0	0.872319	0.852144	0.893151
Myelocyte	-0.0728	0.017	-4.158	0	0.929787	0.898526	0.962713
Nucleated RBC	-0.0007	0.001	-0.734	0.463	0.9993	0.997004	1.001
PLT	-0.0033	8.34e-05	-39.303	0	0.996705	0.997004	0.997004
Plasma cell	0.0216	0.038	0.568	0.57	1.02183	0.94838	1.10076
Plasmacytoid	-0.0014	0.715	-0.002	0.998	0.998601	0.246104	4.05115
Promonocyte	-0.0341	0.023	-1.474	0.14	0.966475	0.92404	1.01106
Promyelocyte	-0.0026	0.013	-0.194	0.846	0.997403	0.971416	1.02327
RBC	-0.7558	0.075	-10.063	0	0.469635	0.405352	0.543894
RDW	0.0516	0.003	16.361	0	1.05295	1.04603	1.05971
Segment	-0.0051	0.012	-0.439	0.661	0.994913	0.972388	1.01816
WBC	0.0034	0.001	4.569	0	1.00341	1.002	1.00501
